# Supplementary material for: The Evaluation of Clinical Signs and Symptoms of Malignant Tumors Involving the Maxillary Sinus: Recommendation of an Examination Sieve and Risk Alarm Score
Source: Healthcare (Basel). 2023 Jan 9;11(2):194. doi: 10.3390/healthcare11020194 (PMC9859382; doi:10.3390/healthcare11020194)
Supplement: Supplementary file 1 [file healthcare-11-00194-s001.zip]

Archive with 3 entries (3 files):
- Supplementary Annexure S1.pdf
- Supplementary Figure S1.pdf
- Supplementary Table S1.pdf
